# Supplementary material for: Coumarin-Based Compounds as Inhibitors of Tyrosinase/Tyrosine Hydroxylase: Synthesis, Kinetic Studies, and In Silico Approaches
Source: Int J Mol Sci. 2023 Mar 9;24(6):5216. doi: 10.3390/ijms24065216 (PMC10048804; doi:10.3390/ijms24065216)
Supplement: Supplementary file 1 [file ijms-24-05216-s001.zip]

Archive with 1 entries (1 files):
- ijms-2230511-supplementary.pdf
